# Supplementary material for: Overcoming barriers to reprogramming and differentiation in nonhuman primate induced pluripotent stem cells
Source: Primate Biol. 2017 Aug 18;4(2):153–62. doi: 10.5194/pb-4-153-2017 (PMC7041531; doi:10.5194/pb-4-153-2017)
Supplement: The supplement related to this article is available online at: https://doi.org/10.5194/pb-4-153-2017-supplement. [file pb-4-153-supplement.zip]

Archive with 2 entries (2 files):
- pb-4-153-2017-supplement-title-page.pdf
- qPCR values.xlsx
